# Supplementary material for: Age-Related 1H NMR Characterization of Cerebrospinal Fluid in Newborn and Young Healthy Piglets
Source: PLoS One. 2016 Jul 8;11(7):e0157623. doi: 10.1371/journal.pone.0157623 (PMC4938496; doi:10.1371/journal.pone.0157623)
Supplement: S1 Table — (XLSX) [file pone.0157623.s003.xlsx]

## Sheet: Molecules_Concentration_RawData
Molecules' concentration (mM) in the analyzed samples (as raw data)
Timepoint (days)	Animal's code	Glucose	Lactate	Formate	Glutamine	Citrate	myo-inositol	Pyruvate	Ascorbate	Ethanol	Mannose	Creatinine	Alanine	Creatine	Dimethylsulfone	Methanol	3-hydroxyisobutyrate	Adenine	Acetate	Tyrosine	Leucine	Pantothenate	Phenylalanine	Valine	3-hydroxyisovalerate	Dimethylamine	Isoleucine	Isobutyrate	Trimethylamine	3-methyl-2-oxo-valerate
5	P05_01	0.949427	1.01174	0.124783	0.125295	0.123112	0.210463	0.0698091	0.0308658	0.0550402	0.0434625	0.017302	0.025559	0.025043	0.00294048	0.00840629	0.0177068	0.0112495	0.0246519	0.0144313	0.011248	0.00111151	0.00405509	0.00486928	0.00532652	0.00128292	0.00204599	0.00144535	9.83859e-05	0.0115588
5	P05_02	1.0817	0.93971	0.0929275	0.140792	0.0773552	0.15862	0.0459378	0.0273658	0.472897	0.0421193	0.0147754	0.0346566	0.0210334	0.00296268	0.00719715	0.0130287	0.0139123	0.0380734	0.0116958	0.0161196	0.00290014	0.00329996	0.00615253	0.00657031	0.0011329	0.00334578	0.00128293	0.000441104	0.00743301
5	P05_03	1.10041	1.00027	0.11087	0.128279	0.095449	0.156985	0.0499117	0.0334004	0.0197665	0.0472643	0.0158908	0.027449	0.0188062	0.005691	0.00710642	0.0154196	0.0114069	0.0377006	0.00707733	0.0119272	0.00120343	0.00268004	0.00557317	0.00573013	0.0013698	0.00200063	0.00169184	0.000270412	0.0102763
5	P05_04	1.02357	1.05734	0.0981179	0.154852	0.0929577	0.162741	0.0623304	0.0331056	0.0925298	0.0411134	0.0163046	0.0336432	0.0205737	0.00408905	0.00739217	0.00970155	0.0153946	0.0339707	0.0129064	0.0148516	0.00132707	0.0039059	0.0052049	0.00428205	0.00141986	0.00238534	0.00105816	0.000488117	0.00844194
5	P05_05	0.949217	1.25696	0.142784	0.136188	0.113844	0.260107	0.0684805	0.0242819	0.0775993	0.0399612	0.0181107	0.0393959	0.0319932	0.00313457	0.00879939	0.0151189	0.0113699	0.0542302	0.0218114	0.0168802	0.00135279	0.00628498	0.00795102	0.00571886	0.00115725	0.00353608	0.00182247	0.000367293	0.0153921
5	P05_06	0.848089	1.32216	0.13003	0.134854	0.109649	0.160665	0.0931348	0.026955	0.0151283	0.0576033	0.0193138	0.0496812	0.0339588	0.00483873	0.00691213	0.0184904	0.0193975	0.0247712	0.012837	0.0157638	0.00136096	0.00282543	0.00706737	0.0103134	0.00143524	0.00347922	0.0016544	0.000172101	0.0134314
5	P05_07	0.871586	1.3296	0.103807	0.134977	0.116191	0.250894	0.0710855	0.0239426	0.684117	0.0443539	0.0181813	0.0413009	0.0352825	0.00328061	0.0088068	0.0248711	0.0121683	0.0581079	0.0187308	0.0163553	0.00470165	0.00478505	0.00760812	0.00793246	0.000991272	0.00375881	0.00188867	0.000227144	0.0140071
5	P05_08	1.11102	1.24358	0.0938127	0.128677	0.0892154	0.177502	0.0842805	0.0469177	0.309566	0.0490968	0.016934	0.042453	0.0182861	0.00442719	0.0077281	0.0126688	0.0244862	0.0305506	0.0131737	0.0121399	0.00287266	0.00592459	0.00493572	0.00532398	0.00182559	0.0029142	0.00110024	0.000380629	0.0106632
5	P05_09	1.11822	1.32878	0.113239	0.146336	0.0910785	0.187529	0.0725457	0.0383866	0.27945	0.0499531	0.0199976	0.0357764	0.0308986	0.0061054	0.00760094	0.018602	0.0105651	0.0465797	0.00983095	0.0136521	0.00259463	0.00164344	0.00408305	0.00609632	0.00170424	0.00222565	0.00131077	0.000424508	0.00866487
5	P05_10	0.990644	1.14682	0.120102	0.148342	0.121187	0.256512	0.0771335	0.0849688	0.0494539	0.0409816	0.0194193	0.0335443	0.0336205	0.00350818	0.00809238	0.019653	0.0111007	0.0339969	0.0185792	0.0166528	0.00119363	0.00561814	0.00777097	0.00595529	0.00136887	0.00338416	0.00148722	0.000627645	0.0138581
5	P05_11	0.974018	0.970308	0.103101	0.137027	0.0737106	0.192672	0.0559855	0.0603123	0.0165418	0.0424185	0.0183507	0.0265298	0.0242447	0.00447042	0.00701238	0.0109883	0.00746812	0.0306333	0.0114391	0.0111836	0.00103836	0.00431149	0.00420818	0.00533506	0.00171604	0.00198547	0.00134737	0.00026939	0.00954606
5	P05_12	1.0686	1.38221	0.133271	0.139732	0.116263	0.202113	0.100476	0.0935084	0.0556239	0.0477446	0.018335	0.045988	0.0262767	0.0036609	0.00607931	0.0154902	0.0175717	0.0243024	0.0134375	0.0177695	0.00101665	0.00508685	0.00533593	0.00940877	0.00127343	0.00221798	0.000730786	0.000363998	0.0128706
5	P05_13	0.88876	1.36496	0.122451	0.151882	0.107451	0.174899	0.102598	0.0972563	0.048943	0.0541295	0.0211032	0.0489121	0.0301164	0.00470739	0.00592769	0.0115015	0.0154455	0.0213804	0.0152704	0.0140531	0.00114795	0.00598389	0.0049919	0.00484626	0.0017213	0.00232242	0.000806573	0.000369901	0.0122967
5	P05_14	0.988598	1.12552	0.113718	0.153135	0.10079	0.215029	0.0860068	0.0777385	0.0192596	0.0507839	0.0183764	0.0345555	0.0247035	0.00627693	0.00630914	0.0142006	0.0139537	0.0173121	0.0105626	0.0112538	0.000901934	0.0045378	0.00428067	0.00474138	0.00120891	0.00190021	0.0010306	0.000269829	0.00940035
5	P05_15	1.11452	1.26615	0.110667	0.1384	0.086325	0.154976	0.0806849	0.0775593	0.0225669	0.0448039	0.0158365	0.0379253	0.0277414	0.00441455	0.00630822	0.0112816	0.0157181	0.0247763	0.0108376	0.0135577	0.000854104	0.00438065	0.00524727	0.00427004	0.00115553	0.00247469	0.00106909	0.000479033	0.00911666
5	P05_18	1.08843	1.64833	0.101606	0.139321	0.0946015	0.150709	0.0850626	0.0515699	0.197629	0.0466239	0.017113	0.044849	0.0237133	0.00360122	0.00600593	0.0140421	0.00996765	0.04319	0.013613	0.0151873	0.00206395	0.00521816	0.00524193	0.00541096	0.00117456	0.00213481	0.000964277	0.000843201	0.0108969
5	P05_19	0.876786	1.19792	0.110412	0.1291	0.0821101	0.220541	0.0851045	0.0694165	0.78037	0.0360894	0.0157568	0.0376312	0.0224135	0.00373115	0.00651554	0.0158713	0.0110209	0.0272988	0.0144724	0.016042	0.00557473	0.00350991	0.00564969	0.00612642	0.00109302	0.00443202	0.000797732	0.000338242	0.0104055
30	P30_02	0.864409	0.903568	0.0811407	0.152128	0.069051	0.174195	0.0602355	0.0964564	0.0111595	0.0398292	0.0267447	0.0424519	0.0232367	0.0051361	0.00729819	0.0047982	0.00678492	0.0112237	0.0032001	0.0104719	0.00116069	0.00379555	0.00337455	0.00179119	0.00166071	0.00331418	0.000540812	0.000290411	0.00530628
30	P30_03	0.91569	1.13541	0.119908	0.133426	0.0675084	0.0908416	0.0626601	0.0567486	0.337568	0.038832	0.0205526	0.0424268	0.0167107	0.00316282	0.0134194	0.00980765	0.00690964	0.0135681	0.00601679	0.00558848	0.00148359	0.000334612	0.00814597	0.000880732	0.000996093	0.00289545	0.000762159	1.12813e-05	0.0148708
30	P30_04	0.774543	1.21301	0.0985303	0.167516	0.0590561	0.150675	0.0686397	0.0714098	2.05414	0.047982	0.019445	0.0524741	0.0186224	0.00372112	0.0110425	0.0191082	0.00472367	0.017305	0.0049216	0.00900986	0.00667466	0.00263283	0.00695101	0.000981998	0.000921578	0.00669107	0.000895098	0.000198551	0.0132396
30	P30_05	0.533534	1.14898	0.086566	0.134932	0.0368687	0.205283	0.078434	0.0528727	2.72609	0.056236	0.0210051	0.0536898	0.0264576	0.0104394	0.0375677	0.0211854	0.00767287	0.0220622	0.00451483	0.00971675	0.00869768	0.00346664	0.00377	0.00185184	0.00130021	0.0110129	0.00113191	9.28299e-05	0.00785278
30	P30_06	0.93162	1.11501	0.075771	0.163861	0.0537144	0.210594	0.0861986	0.0357235	0.021211	0.0494886	0.0198101	0.0481212	0.0205345	0.00637993	0.00889875	0.0105929	0.0095934	0.0170755	0.00291135	0.0143217	0.00126314	0.00485152	0.0052654	0.00256872	0.00145579	0.00307317	0.000991506	0.000347943	0.00852686
30	P30_07	0.899148	0.917761	0.0862124	0.192398	0.0647836	0.295796	0.067906	0.0723375	0.0446571	0.0361171	0.0240962	0.04194	0.0258589	0.010096	0.00958513	0.00641584	0.0100615	0.0158362	0.00511145	0.00985699	0.00156443	0.00283659	0.00299402	0.00179229	0.00132121	0.00179564	8.58506e-05	-1.70203e-05	0.0053635
30	P30_08	0.978045	0.821156	0.0529496	0.107665	0.0652025	0.273062	0.0699893	0.0529167	0.401855	0.0357017	0.0210493	0.0351492	0.0158019	0.0066474	0.0147617	0.00754142	0.00496851	0.0152466	0.00391808	0.0103705	0.00229766	0.00382564	0.00221679	0.00138755	0.00128075	0.00286666	0.00098096	6.90434e-05	0.00397231
30	P30_14	0.982792	0.956768	0.0471059	0.114519	0.0572155	0.226098	0.0526054	0.0497951	0.360674	0.0513511	0.018054	0.037569	0.017411	0.00302336	0.0148669	0.00645989	0.000776261	0.012857	0.00734583	0.00811627	0.00267362	0.00428419	0.00129313	0.000738118	0.00104561	0.00258797	0.000522753	0.000774506	0.00455364
30	P30_15	0.845683	0.871574	0.062203	0.187636	0.0543753	0.147297	0.0620815	0.062552	0.781677	0.0705359	0.0212774	0.04956	0.019444	0.0072376	0.0115754	0.00796731	0.00342843	0.01328	0.00594505	0.0101595	0.00321907	0.00348149	0.00252094	0.00167984	0.00164181	0.00342752	0.000599768	0.000160032	0.0042154
30	P30_16	0.676485	1.16099	0.0801612	0.185928	0.070455	0.155012	0.0807131	0.105849	0.0283807	0.0391735	0.0249757	0.0517253	0.022365	0.00365974	0.00866862	0.00822474	0.00870842	0.0146966	0.00729687	0.010507	0.00106085	0.00544031	0.0052467	0.00485105	0.00113684	0.00276769	0.00109738	0.000325114	0.00751427
30	P30_17	0.813539	1.15235	0.0936496	0.139455	0.0760502	0.154745	0.101776	0.114694	0.033562	0.0604539	0.0212255	0.056624	0.0227974	0.00401252	0.00703765	0.00591633	0.00871256	0.0147827	0.00935232	0.0105372	0.000802072	0.00369851	0.00380509	0.00305425	0.0011764	0.00101648	0.000365658	-1.62671e-06	0.00620303
30	P30_18	0.960711	0.943706	0.0830678	0.169368	0.0806059	0.159752	0.0651043	0.0828888	0.0179661	0.0411833	0.0184014	0.0483047	0.0200164	0.00374481	0.00762847	0.00595603	0.0123535	0.0111562	0.00780402	0.0129711	0.000691783	0.00316812	0.00419336	0.00276019	0.00141812	0.00270921	0.000203591	0.000208037	0.00625465
30	P30_19	0.722823	1.19137	0.108867	0.174408	0.0732659	0.167618	0.0894401	0.0906062	0.0657198	0.0598094	0.0205061	0.0549856	0.0251144	0.00340851	0.00861199	0.00747896	0.0140534	0.0153327	0.00815767	0.0126659	0.00102468	0.00384842	0.00356766	0.00362616	0.00117161	0.00293026	0.000705366	0.000300147	0.00719754
30	P30_20	0.991303	1.20251	0.0636963	0.234853	0.0567437	0.227357	0.083866	0.0138889	0.253028	0.0441225	0.0248186	0.0687627	0.025398	0.00200365	0.0159195	0.00579049	0.00818422	0.0653623	0.00425759	0.0114162	0.00164973	0.00517022	0.00400019	0.00139549	0.00161985	0.00242416	0.00138735	0.000129435	0.00645107
30	P30_21	1.09806	0.90471	0.111803	0.196029	0.0539656	0.133058	0.0607813	0.0131431	0.0205421	0.0328755	0.0196841	0.0452407	0.0174466	0.00469839	0.0227737	0.00481944	0.00175687	0.0608676	0.00502171	0.0102427	0.00220309	0.00502382	0.00510527	0.00169196	0.00170913	0.00205159	0.0031276	0.000349897	0.00584271
30	P30_22	0.692878	1.01093	0.0929999	0.269117	0.0564285	0.305711	0.0774024	0.00601406	0.248547	0.0383084	0.0262981	0.041662	0.0264134	0.00493934	0.0146546	0.00593049	0.00420774	0.0353057	0.00626581	0.0117396	0.0032142	0.00329007	0.00472855	0.00171796	0.00177767	0.00295022	0.00183869	0.00036951	0.00529654
30	P30_23	1.03959	1.12358	0.146726	0.177588	0.076622	0.153543	0.076733	0.00441628	0.0467366	0.0374588	0.0197645	0.0409062	0.0247668	0.00358293	0.0168758	0.00332712	0.0132632	0.0331634	0.00592695	0.0100466	0.00266901	0.00385071	0.00239391	0.00308221	0.00158882	0.00171766	0.00146014	-6.65162e-05	0.0046288
30	P30_24	0.798635	1.20052	0.114667	0.299826	0.0732986	0.242559	0.0708686	0.0210106	0.125056	0.0351905	0.0277933	0.045267	0.0260644	0.00816369	0.01574	0.00516529	0.00652136	0.0545676	0.00872374	0.0120533	0.00212218	0.00501281	0.00334107	0.00213089	0.00192923	0.0025349	0.00187884	0.000560114	0.00513785
50	P50_25	1.14737	1.62394	0.115566	0.204668	0.0820178	0.280095	0.06956	0.0334109	0.0973484	0.0439186	0.0201503	0.041325	0.0242301	0.00290431	0.0252134	0.0115774	0.00630858	0.0236866	0.00435831	0.00944168	0.00129738	0.00300177	0.00350657	0.00141342	0.000746791	0.00297906	0.00132645	0.00069542	0.00710093
50	P50_26	0.722879	1.5801	0.147911	0.350071	0.138571	0.381513	0.0576474	0.0432606	0.0218397	0.0364957	0.0280996	0.027546	0.0387805	0.00154313	0.0177329	0.0126067	0.00880274	0.0354011	0.00433268	0.0101874	0.00119619	0.0043619	0.00377597	0.00222996	0.00141227	0.00210912	0.00146265	0.00524387	0.00651847
50	P50_27	0.987218	1.47378	0.117809	0.261883	0.105238	0.202443	0.0681676	0.0345309	0.0195547	0.0311528	0.022936	0.0347871	0.0233525	0.00418577	0.0124653	0.0115359	0.00646666	0.0331429	0.0046438	0.00768677	0.00134387	0.00408613	0.00317589	0.00263919	0.00107248	0.00174119	0.0027784	0.00173744	0.00813583
50	P50_28	0.975684	1.0795	0.157853	0.26296	0.133266	0.323161	0.0480155	0.0431362	0.0254342	0.0465104	0.0243795	0.0215556	0.0313595	0.00186492	0.0167887	0.0083681	0.0153358	0.0255903	0.00330831	0.00509128	0.00075171	0.00365398	0.00125836	0.00131257	0.00115257	0.000869026	0.000849815	0.00452143	0.00418579
50	P50_29	0.682871	1.41744	0.165667	0.2819	0.151014	0.33388	0.0406631	0.0299905	0.211594	0.0304325	0.0326727	0.022848	0.034666	0.00346275	0.0247186	0.0143531	0.00882742	0.0517712	0.00536763	0.00893141	0.00200443	0.00383208	0.00392328	0.00169998	0.00165264	0.00316877	0.00217943	0.00267003	0.00663332
50	P50_30	0.785881	1.62758	0.096681	0.338267	0.132205	0.437238	0.0567072	0.0408118	0.0286462	0.046838	0.0276175	0.0266306	0.0306624	0.00154723	0.0257446	0.00916542	0.0093802	0.0437888	0.00456076	0.00876639	0.000924004	0.00337788	0.00293469	0.00231477	0.00117575	0.00212869	0.00167531	0.00474477	0.00975624
50	P50_31	1.20797	1.16245	0.114881	0.228876	0.0929668	0.240866	0.0492351	0.0317423	0.186273	0.0360952	0.0234082	0.0218999	0.0211087	0.00361543	0.0122751	0.0129001	0.00369694	0.0278891	0.00450471	0.00732005	0.00183796	0.00171832	0.00188537	0.0020302	0.000837175	0.00139455	0.0014816	0.00119968	0.00561501
50	P50_32	1.16305	1.29525	0.110215	0.17962	0.109972	0.252573	0.0516729	0.03332	0.045275	0.0305204	0.0210312	0.0316876	0.0157281	0.0015895	0.0379211	0.00903068	0.00483962	0.0298874	0.00470833	0.00774674	0.000998899	0.00230622	0.00215249	0.00157974	0.000806795	0.00152829	0.000886106	0.00143674	0.0054966
50	P50_33	0.98825	1.50529	0.127273	0.202798	0.0919438	0.261213	0.0668292	0.0382482	0.0143861	0.0487309	0.0242691	0.0300579	0.0294608	0.003358	0.0105235	0.0104374	0.00844186	0.0420292	0.00282296	0.00709937	0.0012427	0.00168664	0.00221501	0.00232249	0.00137013	0.00196735	0.00111633	9.53488e-05	0.00970556
Molecules' concentration (mM) in the analyzed sample (as average and standard deviation)
Timepoint		Glucose	Lactate	Formate	Glutamine	Citrate	myo-inositol	Pyruvate	Ascorbate	Ethanol	Mannose	Creatinine	Alanine	Creatine	Dimethylsulfone	Methanol	3-hydroxyisobutyrate	Adenine	Acetate	Tyrosine	Leucine	Pantothenate	Phenylalanine	Valine	3-hydroxyisovalerate	Dimethylamine	Isoleucine	Isobutyrate	Trimethylamine	3-methyl-2-oxo-valerate
5	mean	1.00257	1.21132	0.113276	0.139246	0.0994876	0.193703	0.0759157	0.0527971	0.188028	0.0457943	0.0177118	0.0376383	0.0263944	0.00422591	0.00718823	0.0152139	0.0136586	0.0336192	0.013571	0.0143905	0.00195389	0.00435596	0.00565716	0.00608166	0.00135475	0.00273785	0.00126403	0.00037829	0.0110741
5	sd	0.0943057	0.183989	0.0141144	0.0090616	0.015517	0.036899	0.0163166	0.0258432	0.242371	0.00545068	0.00169955	0.00733708	0.00544311	0.00104432	0.000947045	0.00381687	0.00410359	0.0115069	0.00358772	0.00220127	0.0013798	0.0012883	0.00123697	0.00167536	0.000251733	0.000769335	0.000361614	0.000174568	0.00226045
30	mean	0.862194	1.05411	0.0892235	0.177814	0.0636228	0.192955	0.0730797	0.0557402	0.421032	0.0452583	0.0219723	0.0476034	0.0219145	0.00522541	0.0137181	0.00813809	0.00737113	0.0246494	0.00592732	0.010544	0.00247068	0.00377845	0.00405075	0.00211014	0.0013973	0.00326482	0.00103197	0.000227872	0.00680154
30	sd	0.1446	0.134483	0.0251647	0.0499615	0.0109739	0.0590858	0.0123385	0.034723	0.752641	0.0106521	0.0030027	0.00803789	0.00371036	0.00243954	0.00727462	0.00472932	0.00372064	0.017775	0.00187725	0.00193446	0.00207983	0.00118956	0.00168358	0.00105058	0.000292196	0.00224495	0.000727552	0.000214528	0.0029387
50	mean	0.962352	1.41837	0.128206	0.256783	0.115244	0.301442	0.0564998	0.0364946	0.0722612	0.0389661	0.0249516	0.0287042	0.0277054	0.00267456	0.0203759	0.0111083	0.00801109	0.0347985	0.00428972	0.00803012	0.00128857	0.00311388	0.00275863	0.00194915	0.00113629	0.00198734	0.00152846	0.00248275	0.00701642
50	sd	0.194583	0.199468	0.0235436	0.0595827	0.024257	0.0744215	0.0100848	0.00499918	0.0762682	0.0075689	0.00390979	0.00656083	0.00719623	0.00104247	0.00883204	0.00201363	0.00337191	0.00938355	0.000766752	0.00150857	0.000408211	0.00100184	0.000924137	0.000464411	0.000306819	0.000732105	0.0006223	0.00190794	0.00189339
Molecules' concentration (mM) in CSF (as raw data)
Timepoint (days)	Animal's code	Glucose	Lactate	Formate	Glutamine	Citrate	myo-inositol	Pyruvate	Ascorbate	Ethanol	Mannose	Creatinine	Alanine	Creatine	Dimethylsulfone	Methanol	3-hydroxyisobutyrate	Adenine	Acetate	Tyrosine	Leucine	Pantothenate	Phenylalanine	Valine	3-hydroxyisovalerate	Dimethylamine	Isoleucine	Isobutyrate	Trimethylamine	3-methyl-2-oxo-valerate
5	P05_01	1.89885	2.02348	0.249565	0.25059	0.246224	0.420927	0.139618	0.0617316	0.11008	0.0869249	0.034604	0.0511181	0.0500859	0.00588095	0.0168126	0.0354137	0.022499	0.0493038	0.0288625	0.0224961	0.00222303	0.00811019	0.00973855	0.010653	0.00256584	0.00409199	0.0028907	0.000196772	0.0231176
5	P05_02	2.1634	1.87942	0.185855	0.281585	0.15471	0.317239	0.0918756	0.0547316	0.945794	0.0842387	0.0295508	0.0693132	0.0420669	0.00592536	0.0143943	0.0260573	0.0278245	0.0761468	0.0233916	0.0322393	0.00580027	0.00659993	0.0123051	0.0131406	0.0022658	0.00669157	0.00256586	0.000882209	0.014866
5	P05_03	2.20082	2.00055	0.22174	0.256559	0.190898	0.313969	0.0998233	0.0668007	0.039533	0.0945287	0.0317817	0.0548979	0.0376124	0.011382	0.0142128	0.0308392	0.0228139	0.0754012	0.0141547	0.0238545	0.00240686	0.00536007	0.0111463	0.0114603	0.0027396	0.00400126	0.00338368	0.000540825	0.0205526
5	P05_04	2.04715	2.11468	0.196236	0.309704	0.185915	0.325482	0.124661	0.0662112	0.18506	0.0822268	0.0326091	0.0672864	0.0411474	0.00817809	0.0147843	0.0194031	0.0307892	0.0679414	0.0258128	0.0297033	0.00265415	0.00781179	0.0104098	0.0085641	0.00283972	0.00477068	0.00211631	0.000976235	0.0168839
5	P05_05	1.89843	2.51393	0.285569	0.272376	0.227688	0.520213	0.136961	0.0485638	0.155199	0.0799224	0.0362213	0.0787918	0.0639863	0.00626914	0.0175988	0.0302378	0.0227397	0.10846	0.0436228	0.0337604	0.00270558	0.01257	0.015902	0.0114377	0.0023145	0.00707216	0.00364495	0.000734586	0.0307843
5	P05_06	1.69618	2.64432	0.26006	0.269708	0.219298	0.321331	0.18627	0.0539099	0.0302565	0.115207	0.0386276	0.0993624	0.0679177	0.00967747	0.0138243	0.0369809	0.0387949	0.0495424	0.025674	0.0315277	0.00272192	0.00565085	0.0141347	0.0206267	0.00287048	0.00695845	0.00330879	0.000344202	0.0268629
5	P05_07	1.74317	2.6592	0.207615	0.269954	0.232381	0.501788	0.142171	0.0478852	1.36823	0.0887077	0.0363626	0.0826017	0.070565	0.00656122	0.0176136	0.0497422	0.0243366	0.116216	0.0374616	0.0327106	0.0094033	0.0095701	0.0152162	0.0158649	0.00198254	0.00751762	0.00377735	0.000454289	0.0280141
5	P05_08	2.22204	2.48716	0.187625	0.257353	0.178431	0.355004	0.168561	0.0938354	0.619132	0.0981935	0.033868	0.084906	0.0365721	0.00885438	0.0154562	0.0253376	0.0489723	0.0611013	0.0263473	0.0242799	0.00574531	0.0118492	0.00987145	0.010648	0.00365119	0.00582839	0.00220047	0.000761257	0.0213264
5	P05_09	2.23645	2.65756	0.226477	0.292671	0.182157	0.375058	0.145091	0.0767732	0.5589	0.0999062	0.0399953	0.0715529	0.0617972	0.0122108	0.0152019	0.0372041	0.0211302	0.0931595	0.0196619	0.0273042	0.00518925	0.00328689	0.0081661	0.0121926	0.00340847	0.00445129	0.00262155	0.000849017	0.0173297
5	P05_10	1.98129	2.29363	0.240203	0.296684	0.242373	0.513023	0.154267	0.169938	0.0989078	0.0819631	0.0388386	0.0670885	0.067241	0.00701636	0.0161848	0.0393059	0.0222014	0.0679938	0.0371584	0.0333057	0.00238727	0.0112363	0.0155419	0.0119106	0.00273775	0.00676832	0.00297444	0.00125529	0.0277162
5	P05_11	1.94804	1.94062	0.206202	0.274053	0.147421	0.385345	0.111971	0.120625	0.0330836	0.084837	0.0367014	0.0530596	0.0484894	0.00894085	0.0140248	0.0219766	0.0149362	0.0612667	0.0228782	0.0223672	0.00207672	0.00862298	0.00841637	0.0106701	0.00343207	0.00397095	0.00269474	0.000538779	0.0190921
5	P05_12	2.1372	2.76442	0.266543	0.279464	0.232527	0.404227	0.200951	0.187017	0.111248	0.0954892	0.0366699	0.0919761	0.0525534	0.0073218	0.0121586	0.0309805	0.0351434	0.0486047	0.026875	0.035539	0.0020333	0.0101737	0.0106719	0.0188175	0.00254685	0.00443597	0.00146157	0.000727997	0.0257411
5	P05_13	1.77752	2.72993	0.244902	0.303765	0.214901	0.349798	0.205196	0.194513	0.097886	0.108259	0.0422064	0.0978242	0.0602329	0.00941477	0.0118554	0.023003	0.030891	0.0427608	0.0305408	0.0281062	0.0022959	0.0119678	0.0099838	0.00969253	0.00344261	0.00464484	0.00161315	0.000739801	0.0245933
5	P05_14	1.9772	2.25103	0.227437	0.306269	0.201581	0.430058	0.172014	0.155477	0.0385192	0.101568	0.0367529	0.069111	0.0494071	0.0125539	0.0126183	0.0284013	0.0279073	0.0346243	0.0211252	0.0225076	0.00180387	0.00907561	0.00856135	0.00948276	0.00241782	0.00380042	0.00206121	0.000539658	0.0188007
5	P05_15	2.22905	2.53229	0.221334	0.2768	0.17265	0.309951	0.16137	0.155119	0.0451339	0.0896079	0.0316731	0.0758505	0.0554828	0.00882909	0.0126164	0.0225631	0.0314361	0.0495526	0.0216751	0.0271154	0.00170821	0.0087613	0.0104945	0.00854008	0.00231105	0.00494939	0.00213817	0.000958067	0.0182333
5	P05_18	2.17686	3.29666	0.203213	0.278643	0.189203	0.301418	0.170125	0.10314	0.395258	0.0932479	0.034226	0.089698	0.0474267	0.00720244	0.0120119	0.0280841	0.0199353	0.08638	0.027226	0.0303745	0.0041279	0.0104363	0.0104839	0.0108219	0.00234913	0.00426961	0.00192855	0.0016864	0.0217939
5	P05_19	1.75357	2.39584	0.220823	0.258201	0.16422	0.441082	0.170209	0.138833	1.56074	0.0721787	0.0315136	0.0752623	0.0448271	0.00746229	0.0130311	0.0317426	0.0220419	0.0545975	0.0289448	0.032084	0.0111495	0.00701982	0.0112994	0.0122528	0.00218603	0.00886405	0.00159546	0.000676483	0.0208109
30	P30_02	1.72882	1.80714	0.162281	0.304256	0.138102	0.348389	0.120471	0.192913	0.0223189	0.0796583	0.0534894	0.0849037	0.0464735	0.0102722	0.0145964	0.00959641	0.0135698	0.0224474	0.0064002	0.0209439	0.00232139	0.0075911	0.00674909	0.00358238	0.00332142	0.00662836	0.00108162	0.000580821	0.0106126
30	P30_03	1.83138	2.27082	0.239816	0.266852	0.135017	0.181683	0.12532	0.113497	0.675135	0.0776639	0.0411053	0.0848536	0.0334214	0.00632563	0.0268388	0.0196153	0.0138193	0.0271361	0.0120336	0.011177	0.00296718	0.000669224	0.0162919	0.00176146	0.00199219	0.0057909	0.00152432	2.25625e-05	0.0297416
30	P30_04	1.54909	2.42602	0.197061	0.335031	0.118112	0.301351	0.137279	0.14282	4.10829	0.0959641	0.0388901	0.104948	0.0372449	0.00744223	0.022085	0.0382163	0.00944735	0.0346099	0.00984319	0.0180197	0.0133493	0.00526565	0.013902	0.001964	0.00184316	0.0133821	0.0017902	0.000397103	0.0264792
30	P30_05	1.06707	2.29797	0.173132	0.269864	0.0737373	0.410566	0.156868	0.105745	5.45217	0.112472	0.0420102	0.10738	0.0529152	0.0208789	0.0751354	0.0423707	0.0153457	0.0441243	0.00902966	0.0194335	0.0173954	0.00693328	0.00754	0.00370369	0.00260042	0.0220258	0.00226382	0.00018566	0.0157056
30	P30_06	1.86324	2.23003	0.151542	0.327722	0.107429	0.421188	0.172397	0.071447	0.0424219	0.0989771	0.0396201	0.0962424	0.041069	0.0127599	0.0177975	0.0211858	0.0191868	0.0341511	0.00582271	0.0286435	0.00252629	0.00970304	0.0105308	0.00513745	0.00291157	0.00614634	0.00198301	0.000695886	0.0170537
30	P30_07	1.7983	1.83552	0.172425	0.384796	0.129567	0.591592	0.135812	0.144675	0.0893143	0.0722342	0.0481923	0.08388	0.0517179	0.020192	0.0191703	0.0128317	0.020123	0.0316724	0.0102229	0.019714	0.00312885	0.00567319	0.00598803	0.00358459	0.00264241	0.00359128	0.000171701	-3.40405e-05	0.010727
30	P30_08	1.95609	1.64231	0.105899	0.215329	0.130405	0.546124	0.139979	0.105833	0.80371	0.0714033	0.0420986	0.0702985	0.0316039	0.0132948	0.0295234	0.0150828	0.00993701	0.0304932	0.00783616	0.020741	0.00459533	0.00765128	0.00443358	0.00277511	0.0025615	0.00573332	0.00196192	0.000138087	0.00794463
30	P30_14	1.96558	1.91354	0.0942118	0.229039	0.114431	0.452195	0.105211	0.0995901	0.721348	0.102702	0.0361079	0.0751381	0.034822	0.00604672	0.0297338	0.0129198	0.00155252	0.0257141	0.0146917	0.0162325	0.00534725	0.00856837	0.00258626	0.00147624	0.00209123	0.00517594	0.00104551	0.00154901	0.00910728
30	P30_15	1.69137	1.74315	0.124406	0.375271	0.108751	0.294594	0.124163	0.125104	1.56335	0.141072	0.0425548	0.09912	0.038888	0.0144752	0.0231507	0.0159346	0.00685686	0.0265599	0.0118901	0.020319	0.00643814	0.00696299	0.00504187	0.00335969	0.00328362	0.00685504	0.00119954	0.000320063	0.0084308
30	P30_16	1.35297	2.32198	0.160322	0.371857	0.14091	0.310024	0.161426	0.211699	0.0567614	0.078347	0.0499514	0.103451	0.0447299	0.00731947	0.0173372	0.0164495	0.0174168	0.0293933	0.0145937	0.0210141	0.00212171	0.0108806	0.0104934	0.00970211	0.00227369	0.00553539	0.00219477	0.000650228	0.0150285
30	P30_17	1.62708	2.3047	0.187299	0.278911	0.1521	0.309491	0.203553	0.229389	0.067124	0.120908	0.0424509	0.113248	0.0455948	0.00802505	0.0140753	0.0118327	0.0174251	0.0295654	0.0187046	0.0210743	0.00160414	0.00739702	0.00761018	0.0061085	0.00235281	0.00203296	0.000731316	-3.25343e-06	0.0124061
30	P30_18	1.92142	1.88741	0.166136	0.338736	0.161212	0.319505	0.130209	0.165778	0.0359322	0.0823665	0.0368028	0.0966094	0.0400328	0.00748963	0.0152569	0.0119121	0.0247069	0.0223123	0.015608	0.0259422	0.00138357	0.00633623	0.00838672	0.00552037	0.00283624	0.00541842	0.000407181	0.000416074	0.0125093
30	P30_19	1.44565	2.38274	0.217733	0.348816	0.146532	0.335235	0.17888	0.181212	0.13144	0.119619	0.0410122	0.109971	0.0502288	0.00681703	0.017224	0.0149579	0.0281069	0.0306654	0.0163153	0.0253317	0.00204936	0.00769684	0.00713532	0.00725232	0.00234322	0.00586052	0.00141073	0.000600293	0.0143951
30	P30_20	1.98261	2.40502	0.127393	0.469707	0.113487	0.454715	0.167732	0.0277779	0.506056	0.088245	0.0496372	0.137525	0.0507959	0.00400729	0.031839	0.011581	0.0163684	0.130725	0.00851518	0.0228324	0.00329946	0.0103404	0.00800038	0.00279098	0.00323969	0.00484832	0.0027747	0.000258871	0.0129021
30	P30_21	2.19612	1.80942	0.223606	0.392058	0.107931	0.266116	0.121563	0.0262862	0.0410841	0.065751	0.0393682	0.0904814	0.0348933	0.00939678	0.0455473	0.00963887	0.00351375	0.121735	0.0100434	0.0204854	0.00440619	0.0100476	0.0102105	0.00338391	0.00341826	0.00410318	0.0062552	0.000699794	0.0116854
30	P30_22	1.38576	2.02185	0.186	0.538233	0.112857	0.611422	0.154805	0.0120281	0.497094	0.0766168	0.0525962	0.083324	0.0528268	0.00987869	0.0293091	0.011861	0.00841548	0.0706114	0.0125316	0.0234792	0.0064284	0.00658013	0.0094571	0.00343592	0.00355534	0.00590043	0.00367739	0.00073902	0.0105931
30	P30_23	2.07918	2.24717	0.293451	0.355177	0.153244	0.307086	0.153466	0.00883256	0.0934733	0.0749176	0.0395291	0.0818123	0.0495336	0.00716585	0.0337516	0.00665424	0.0265263	0.0663267	0.0118539	0.0200931	0.00533801	0.00770142	0.00478783	0.00616443	0.00317764	0.00343531	0.00292028	-0.000133032	0.00925759
30	P30_24	1.59727	2.40103	0.229334	0.599652	0.146597	0.485117	0.141737	0.0420213	0.250113	0.070381	0.0555866	0.090534	0.0521288	0.0163274	0.0314799	0.0103306	0.0130427	0.109135	0.0174475	0.0241066	0.00424437	0.0100256	0.00668213	0.00426178	0.00385847	0.0050698	0.00375768	0.00112023	0.0102757
50	P50_25	2.29473	3.24788	0.231132	0.409335	0.164036	0.56019	0.13912	0.0668218	0.194697	0.0878372	0.0403005	0.0826499	0.0484602	0.00580862	0.0504268	0.0231549	0.0126172	0.0473732	0.00871662	0.0188834	0.00259476	0.00600354	0.00701315	0.00282685	0.00149358	0.00595811	0.0026529	0.00139084	0.0142019
50	P50_26	1.44576	3.1602	0.295822	0.700143	0.277143	0.763026	0.115295	0.0865213	0.0436794	0.0729914	0.0561992	0.0550921	0.0775609	0.00308626	0.0354659	0.0252134	0.0176055	0.0708021	0.00866536	0.0203748	0.00239239	0.00872381	0.00755194	0.00445991	0.00282454	0.00421823	0.0029253	0.0104877	0.0130369
50	P50_27	1.97444	2.94756	0.235617	0.523767	0.210477	0.404886	0.136335	0.0690618	0.0391094	0.0623056	0.0458721	0.0695742	0.046705	0.00837155	0.0249307	0.0230719	0.0129333	0.0662858	0.00928759	0.0153735	0.00268774	0.00817227	0.00635178	0.00527838	0.00214496	0.00348238	0.0055568	0.00347488	0.0162717
50	P50_28	1.95137	2.159	0.315706	0.525921	0.266532	0.646322	0.096031	0.0862724	0.0508683	0.0930208	0.0487591	0.0431112	0.0627191	0.00372983	0.0335775	0.0167362	0.0306716	0.0511807	0.00661662	0.0101826	0.00150342	0.00730795	0.00251671	0.00262514	0.00230514	0.00173805	0.00169963	0.00904285	0.00837159
50	P50_29	1.36574	2.83488	0.331334	0.5638	0.302029	0.66776	0.0813263	0.0599811	0.423187	0.060865	0.0653453	0.045696	0.0693321	0.00692551	0.0494371	0.0287063	0.0176548	0.103542	0.0107353	0.0178628	0.00400885	0.00766415	0.00784655	0.00339996	0.00330528	0.00633754	0.00435887	0.00534006	0.0132666
50	P50_30	1.57176	3.25516	0.193362	0.676534	0.26441	0.874476	0.113414	0.0816236	0.0572924	0.093676	0.055235	0.0532612	0.0613249	0.00309446	0.0514891	0.0183308	0.0187604	0.0875775	0.00912151	0.0175328	0.00184801	0.00675576	0.00586939	0.00462955	0.00235149	0.00425738	0.00335063	0.00948953	0.0195125
50	P50_31	2.41593	2.32491	0.229762	0.457752	0.185934	0.481731	0.0984702	0.0634845	0.372546	0.0721905	0.0468165	0.0437998	0.0422173	0.00723087	0.0245503	0.0258001	0.00739389	0.0557782	0.00900942	0.0146401	0.00367592	0.00343664	0.00377075	0.00406039	0.00167435	0.0027891	0.0029632	0.00239937	0.01123
50	P50_32	2.3261	2.59049	0.22043	0.35924	0.219944	0.505146	0.103346	0.06664	0.0905499	0.0610409	0.0420623	0.0633752	0.0314561	0.00317901	0.0758423	0.0180614	0.00967923	0.0597747	0.00941667	0.0154935	0.0019978	0.00461243	0.00430498	0.00315947	0.00161359	0.00305658	0.00177221	0.00287349	0.0109932
50	P50_33	1.9765	3.01057	0.254546	0.405596	0.183888	0.522425	0.133658	0.0764964	0.0287723	0.0974618	0.0485383	0.0601158	0.0589217	0.006716	0.0210471	0.0208749	0.0168837	0.0840584	0.00564593	0.0141987	0.0024854	0.00337329	0.00443002	0.00464498	0.00274025	0.00393471	0.00223265	0.000190698	0.0194111
Molecules' concentration (mM) in CSF (as average and standard deviation)
Timepoint		Glucose	Lactate	Formate	Glutamine	Citrate	myo-inositol	Pyruvate	Ascorbate	Ethanol	Mannose	Creatinine	Alanine	Creatine	Dimethylsulfone	Methanol	3-hydroxyisobutyrate	Adenine	Acetate	Tyrosine	Leucine	Pantothenate	Phenylalanine	Valine	3-hydroxyisovalerate	Dimethylamine	Isoleucine	Isobutyrate	Trimethylamine	3-methyl-2-oxo-valerate
5	mean	2.00513	2.42263	0.226553	0.278493	0.198975	0.387407	0.151831	0.105594	0.376057	0.0915886	0.0354237	0.0752765	0.0527889	0.00845182	0.0143765	0.0304278	0.0273172	0.0672384	0.0271419	0.0287809	0.00390778	0.00871192	0.0113143	0.0121633	0.0027095	0.0054757	0.00252806	0.000756581	0.0221482
5	sd	0.188611	0.367978	0.0282288	0.0181232	0.031034	0.0737981	0.0326331	0.0516864	0.484742	0.0109014	0.00339909	0.0146742	0.0108862	0.00208865	0.00189409	0.00763374	0.00820717	0.0230138	0.00717544	0.00440253	0.00275961	0.00257659	0.00247393	0.00335072	0.000503467	0.00153867	0.000723227	0.000349136	0.0045209
30	mean	1.72439	2.10821	0.178447	0.355628	0.127246	0.385911	0.146159	0.11148	0.842064	0.0905166	0.0439446	0.0952067	0.0438289	0.0104508	0.0274362	0.0162762	0.0147423	0.0492988	0.0118546	0.0210879	0.00494135	0.0075569	0.00810151	0.00422027	0.0027946	0.00652964	0.00206394	0.000455743	0.0136031
30	sd	0.289199	0.268966	0.0503293	0.099923	0.0219479	0.118172	0.024677	0.069446	1.50528	0.0213043	0.00600541	0.0160758	0.00742072	0.00487908	0.0145492	0.00945865	0.00744128	0.0355501	0.0037545	0.00386892	0.00415965	0.00237911	0.00336717	0.00210116	0.000584391	0.00448989	0.0014551	0.000429056	0.0058774
50	mean	1.9247	2.83674	0.256412	0.513565	0.230488	0.602885	0.113	0.0729892	0.144522	0.0779321	0.0499031	0.0574084	0.0554108	0.00534912	0.0407519	0.0222166	0.0160222	0.069597	0.00857944	0.0160602	0.00257714	0.00622776	0.00551725	0.00389829	0.00227258	0.00397468	0.00305691	0.00496549	0.0140328
50	sd	0.389167	0.398935	0.0470872	0.119165	0.0485139	0.148843	0.0201695	0.00999836	0.152536	0.0151378	0.00781958	0.0131217	0.0143925	0.00208495	0.0176641	0.00402725	0.00674382	0.0187671	0.0015335	0.00301714	0.000816421	0.00200369	0.00184827	0.000928823	0.000613638	0.00146421	0.0012446	0.00381588	0.00378677

## Sheet: Molecules_Concentration_Tables
	Molecule's concentration in the analyzed sample (mean and standard deviation)								Molecule's concentration in the analyzed sample (mean ± standard deviation)
		P05 mean	P05 sd	P30 mean	P30 sd	P50 mean	P50 sd			P05	P30	P50	Probability
	Lactate	1.21132	0.183989	1.05411	0.134483	1.41837	0.199468		Lactate	1,21E+00 ± 1,84E-01	1,05E+00 ± 1,34E-01	1,42E+00 ± 1,99E-01	0.0214066
	Glucose	1.00257	0.0943057	0.862194	0.1446	0.962352	0.194583		Glucose	1,00E+00 ± 9,43E-02	8,62E-01 ± 1,45E-01	9,62E-01 ± 1,95E-01	0.832626
	myo-inositol	0.193703	0.036899	0.192955	0.0590858	0.301442	0.0744215		myo-inositol	1,94E-01 ± 3,69E-02	1,93E-01 ± 5,91E-02	3,01E-01 ± 7,44E-02	0.00122898
	Ethanol	0.188028	0.242371	0.421032	0.752641	0.0722612	0.0762682		Ethanol	1,88E-01 ± 2,42E-01	4,21E-01 ± 7,53E-01	7,23E-02 ± 7,63E-02	0.287174
	Glutamine	0.139246	0.0090616	0.177814	0.0499615	0.256783	0.0595827		Glutamine	1,39E-01 ± 9,06E-03	1,78E-01 ± 5,00E-02	2,57E-01 ± 5,96E-02	6.4e-07
	Formate	0.113276	0.0141144	0.0892235	0.0251647	0.128206	0.0235436		Formate	1,13E-01 ± 1,41E-02	8,92E-02 ± 2,52E-02	1,28E-01 ± 2,35E-02	0.119502
	Citrate	0.0994876	0.015517	0.0636228	0.0109739	0.115244	0.024257		Citrate	9,95E-02 ± 1,55E-02	6,36E-02 ± 1,10E-02	1,15E-01 ± 2,43E-02	0.133244
	Pyruvate	0.0759157	0.0163166	0.0730797	0.0123385	0.0564998	0.0100848		Pyruvate	7,59E-02 ± 1,63E-02	7,31E-02 ± 1,23E-02	5,65E-02 ± 1,01E-02	0.00285673
	Ascorbate	0.0527971	0.0258432	0.0557402	0.034723	0.0364946	0.00499918		Ascorbate	5,28E-02 ± 2,58E-02	5,57E-02 ± 3,47E-02	3,65E-02 ± 5,00E-03	0.395807
	Mannose	0.0457943	0.00545068	0.0452583	0.0106521	0.0389661	0.0075689		Mannose	4,58E-02 ± 5,45E-03	4,53E-02 ± 1,07E-02	3,90E-02 ± 7,57E-03	0.0510217
	Alanine	0.0376383	0.00733708	0.0476034	0.00803789	0.0287042	0.00656083		Alanine	3,76E-02 ± 7,34E-03	4,76E-02 ± 8,04E-03	2,87E-02 ± 6,56E-03	0.0110416
	Acetate	0.0336192	0.0115069	0.0246494	0.017775	0.0347985	0.00938355		Acetate	3,36E-02 ± 1,15E-02	2,46E-02 ± 1,78E-02	3,48E-02 ± 9,38E-03	0.711336
	Creatine	0.0263944	0.00544311	0.0219145	0.00371036	0.0277054	0.00719623		Creatine	2,64E-02 ± 5,44E-03	2,19E-02 ± 3,71E-03	2,77E-02 ± 7,20E-03	0.711336
	Creatinine	0.0177118	0.00169955	0.0219723	0.0030027	0.0249516	0.00390979		Creatinine	1,77E-02 ± 1,70E-03	2,20E-02 ± 3,00E-03	2,50E-02 ± 3,91E-03	2.56e-06
	3-hydroxyisobutyrate	0.0152139	0.00381687	0.00813809	0.00472932	0.0111083	0.00201363		3-hydroxyisobutyrate	1,52E-02 ± 3,82E-03	8,14E-03 ± 4,73E-03	1,11E-02 ± 2,01E-03	0.00527244
	Leucine	0.0143905	0.00220127	0.010544	0.00193446	0.00803012	0.00150857		Leucine	1,44E-02 ± 2,20E-03	1,05E-02 ± 1,93E-03	8,03E-03 ± 1,51E-03	6.40092e-07
	Adenine	0.0136586	0.00410359	0.00737113	0.00372064	0.00801109	0.00337191		Adenine	1,37E-02 ± 4,10E-03	7,37E-03 ± 3,72E-03	8,01E-03 ± 3,37E-03	0.000409019
	Tyrosine	0.013571	0.00358772	0.00592732	0.00187725	0.00428972	0.000766752		Tyrosine	1,36E-02 ± 3,59E-03	5,93E-03 ± 1,88E-03	4,29E-03 ± 7,67E-04	6.40092e-07
	PropyleneGlycol	0.0110741	0.00226045	0.00680154	0.0029387	0.00701642	0.00189339		PropyleneGlycol	1,11E-02 ± 2,26E-03	6,80E-03 ± 2,94E-03	7,02E-03 ± 1,89E-03	0.000229793
	Methanol	0.00718823	0.000947045	0.0137181	0.00727462	0.0203759	0.00883204		Methanol	7,19E-03 ± 9,47E-04	1,37E-02 ± 7,27E-03	2,04E-02 ± 8,83E-03	6.40092e-07
	3-hydroxyisovalerate	0.00608166	0.00167536	0.00211014	0.00105058	0.00194915	0.000464411		3-hydroxyisovalerate	6,08E-03 ± 1,68E-03	2,11E-03 ± 1,05E-03	1,95E-03 ± 4,64E-04	6.40092e-07
	Valine	0.00565716	0.00123697	0.00405075	0.00168358	0.00275863	0.000924137		Valine	5,66E-03 ± 1,24E-03	4,05E-03 ± 1,68E-03	2,76E-03 ± 9,24E-04	6.40092e-07
	Phenylalanine	0.00435596	0.0012883	0.00377845	0.00118956	0.00311388	0.00100184		Phenylalanine	4,36E-03 ± 1,29E-03	3,78E-03 ± 1,19E-03	3,11E-03 ± 1,00E-03	0.0249847
	Dimethylsulfone	0.00422591	0.00104432	0.00522541	0.00243954	0.00267456	0.00104247		Dimethylsulfone	4,23E-03 ± 1,04E-03	5,23E-03 ± 2,44E-03	2,67E-03 ± 1,04E-03	0.00285673
	Isoleucine	0.00273785	0.000769335	0.00326482	0.00224495	0.00198734	0.000732105		Isoleucine	2,74E-03 ± 7,69E-04	3,26E-03 ± 2,24E-03	1,99E-03 ± 7,32E-04	0.0131168
	Pantothenate	0.00195389	0.0013798	0.00247068	0.00207983	0.00128857	0.000408211		Pantothenate	1,95E-03 ± 1,38E-03	2,47E-03 ± 2,08E-03	1,29E-03 ± 4,08E-04	0.338814
	Dimethylamine	0.00135475	0.000251733	0.0013973	0.000292196	0.00113629	0.000306819		Dimethylamine	1,35E-03 ± 2,52E-04	1,40E-03 ± 2,92E-04	1,14E-03 ± 3,07E-04	0.0952457
	Isobutyrate	0.00126403	0.000361614	0.00103197	0.000727552	0.00152846	0.0006223		Isobutyrate	1,26E-03 ± 3,62E-04	1,03E-03 ± 7,28E-04	1,53E-03 ± 6,22E-04	0.312319
	Trimethylamine	0.00037829	0.000174568	0.000227872	0.000214528	0.00248275	0.00190794		Trimethylamine	3,78E-04 ± 1,75E-04	2,28E-04 ± 2,15E-04	2,48E-03 ± 1,91E-03	0.00090189
	Molecule's concentration in CSF (mean and standard deviation)								Molecule's concentration in CSF (mean ± standard deviation)
		P05 mean	P05 sd	P30 mean	P30 sd	P50 mean	P50 sd			P05	P30	P50	Probability
	Lactate	2.42263	0.367978	2.10821	0.268966	2.83674	0.398935		Lactate	2,42E+00 ± 3,68E-01	2,11E+00 ± 2,69E-01	2,84E+00 ± 3,99E-01	0.0214066
	Glucose	2.00513	0.188611	1.72439	0.289199	1.9247	0.389167		Glucose	2,01E+00 ± 1,89E-01	1,72E+00 ± 2,89E-01	1,92E+00 ± 3,89E-01	0.832626
	myo-inositol	0.387407	0.0737981	0.385911	0.118172	0.602885	0.148843		myo-inositol	3,87E-01 ± 7,38E-02	3,86E-01 ± 1,18E-01	6,03E-01 ± 1,49E-01	0.00122898
	Ethanol	0.376057	0.484742	0.842064	1.50528	0.144522	0.152536		Ethanol	3,76E-01 ± 4,85E-01	8,42E-01 ± 1,51E+00	1,45E-01 ± 1,53E-01	0.287174
	Glutamine	0.278493	0.0181232	0.355628	0.099923	0.513565	0.119165		Glutamine	2,78E-01 ± 1,81E-02	3,56E-01 ± 9,99E-02	5,14E-01 ± 1,19E-01	6.4e-07
	Formate	0.226553	0.0282288	0.178447	0.0503293	0.256412	0.0470872		Formate	2,27E-01 ± 2,82E-02	1,78E-01 ± 5,03E-02	2,56E-01 ± 4,71E-02	0.119502
	Citrate	0.198975	0.031034	0.127246	0.0219479	0.230488	0.0485139		Citrate	1,99E-01 ± 3,10E-02	1,27E-01 ± 2,19E-02	2,30E-01 ± 4,85E-02	0.133244
	Pyruvate	0.151831	0.0326331	0.146159	0.024677	0.113	0.0201695		Pyruvate	1,52E-01 ± 3,26E-02	1,46E-01 ± 2,47E-02	1,13E-01 ± 2,02E-02	0.00285673
	Ascorbate	0.105594	0.0516864	0.11148	0.069446	0.0729892	0.00999836		Ascorbate	1,06E-01 ± 5,17E-02	1,11E-01 ± 6,94E-02	7,30E-02 ± 1,00E-02	0.395807
	Mannose	0.0915886	0.0109014	0.0905166	0.0213043	0.0779321	0.0151378		Mannose	9,16E-02 ± 1,09E-02	9,05E-02 ± 2,13E-02	7,79E-02 ± 1,51E-02	0.0510217
	Alanine	0.0752765	0.0146742	0.0952067	0.0160758	0.0574084	0.0131217		Alanine	7,53E-02 ± 1,47E-02	9,52E-02 ± 1,61E-02	5,74E-02 ± 1,31E-02	0.0110416
	Acetate	0.0672384	0.0230138	0.0492988	0.0355501	0.069597	0.0187671		Acetate	6,72E-02 ± 2,30E-02	4,93E-02 ± 3,56E-02	6,96E-02 ± 1,88E-02	0.711336
	Creatine	0.0527889	0.0108862	0.0438289	0.00742072	0.0554108	0.0143925		Creatine	5,28E-02 ± 1,09E-02	4,38E-02 ± 7,42E-03	5,54E-02 ± 1,44E-02	0.711336
	Creatinine	0.0354237	0.00339909	0.0439446	0.00600541	0.0499031	0.00781958		Creatinine	3,54E-02 ± 3,40E-03	4,39E-02 ± 6,01E-03	4,99E-02 ± 7,82E-03	2.56e-06
	3-hydroxyisobutyrate	0.0304278	0.00763374	0.0162762	0.00945865	0.0222166	0.00402725		3-hydroxyisobutyrate	3,04E-02 ± 7,63E-03	1,63E-02 ± 9,46E-03	2,22E-02 ± 4,03E-03	0.00527244
	Leucine	0.0287809	0.00440253	0.0210879	0.00386892	0.0160602	0.00301714		Leucine	2,88E-02 ± 4,40E-03	2,11E-02 ± 3,87E-03	1,61E-02 ± 3,02E-03	6.40092e-07
	Adenine	0.0273172	0.00820717	0.0147423	0.00744128	0.0160222	0.00674382		Adenine	2,73E-02 ± 8,21E-03	1,47E-02 ± 7,44E-03	1,60E-02 ± 6,74E-03	0.000409019
	Tyrosine	0.0271419	0.00717544	0.0118546	0.0037545	0.00857944	0.0015335		Tyrosine	2,71E-02 ± 7,18E-03	1,19E-02 ± 3,75E-03	8,58E-03 ± 1,53E-03	6.40092e-07
	3-methyl-2-oxo-valerate	0.0221482	0.0045209	0.0136031	0.0058774	0.0140328	0.00378677		3-methyl-2-oxo-valerate	2,21E-02 ± 4,52E-03	1,36E-02 ± 5,88E-03	1,40E-02 ± 3,79E-03	0.000229793
	Methanol	0.0143765	0.00189409	0.0274362	0.0145492	0.0407519	0.0176641		Methanol	1,44E-02 ± 1,89E-03	2,74E-02 ± 1,45E-02	4,08E-02 ± 1,77E-02	6.40092e-07
	3-hydroxyisovalerate	0.0121633	0.00335072	0.00422027	0.00210116	0.00389829	0.000928823		3-hydroxyisovalerate	1,22E-02 ± 3,35E-03	4,22E-03 ± 2,10E-03	3,90E-03 ± 9,29E-04	6.40092e-07
	Valine	0.0113143	0.00247393	0.00810151	0.00336717	0.00551725	0.00184827		Valine	1,13E-02 ± 2,47E-03	8,10E-03 ± 3,37E-03	5,52E-03 ± 1,85E-03	6.40092e-07
	Phenylalanine	0.00871192	0.00257659	0.0075569	0.00237911	0.00622776	0.00200369		Phenylalanine	8,71E-03 ± 2,58E-03	7,56E-03 ± 2,38E-03	6,23E-03 ± 2,00E-03	0.0249847
	Dimethylsulfone	0.00845182	0.00208865	0.0104508	0.00487908	0.00534912	0.00208495		Dimethylsulfone	8,45E-03 ± 2,09E-03	1,05E-02 ± 4,88E-03	5,35E-03 ± 2,08E-03	0.00285673
	Isoleucine	0.0054757	0.00153867	0.00652964	0.00448989	0.00397468	0.00146421		Isoleucine	5,48E-03 ± 1,54E-03	6,53E-03 ± 4,49E-03	3,97E-03 ± 1,46E-03	0.0131168
	Pantothenate	0.00390778	0.00275961	0.00494135	0.00415965	0.00257714	0.000816421		Pantothenate	3,91E-03 ± 2,76E-03	4,94E-03 ± 4,16E-03	2,58E-03 ± 8,16E-04	0.338814
	Dimethylamine	0.0027095	0.000503467	0.0027946	0.000584391	0.00227258	0.000613638		Dimethylamine	2,71E-03 ± 5,03E-04	2,79E-03 ± 5,84E-04	2,27E-03 ± 6,14E-04	0.0952457
	Isobutyrate	0.00252806	0.000723227	0.00206394	0.0014551	0.00305691	0.0012446		Isobutyrate	2,53E-03 ± 7,23E-04	2,06E-03 ± 1,46E-03	3,06E-03 ± 1,24E-03	0.312319
	Trimethylamine	0.000756581	0.000349136	0.000455743	0.000429056	0.00496549	0.00381588		Trimethylamine	7,57E-04 ± 3,49E-04	4,56E-04 ± 4,29E-04	4,97E-03 ± 3,82E-03	0.00090189
